# Supplementary material for: Qualitative Study of Maternity Healthcare Vulnerability Based on Women’s Experiences in Different Sociocultural Context
Source: Nurs Rep. 2025 Mar 18;15(3):105. doi: 10.3390/nursrep15030105 (PMC11945914; doi:10.3390/nursrep15030105)
Supplement: Supplementary file 1 [file nursrep-15-00105-s001.zip]

Archive with 1 entries (1 files):
- nursrep-3468836-supplementary.pdf
